# Supplementary material for: The Role of Inflammatory Cytokines as Intermediates in the Pathway from Increased Adiposity to Disease
Source: Obesity (Silver Spring). 2021 Jan 24;29(2):428–37. doi: 10.1002/oby.23060 (PMC8614117; doi:10.1002/oby.23060)
Supplement: Supplementary file 2 — Table S13‐S16 [file OBY-29-428-s002.xlsx]

## Sheet: Table S13. CRP instruments
Table S13. Complete list of CRP instruments
SNP	Disease outcomes
	Coronary heart disease (plus C4D)	Coronary heart disease	Myocardial infarction	Type 2 diabetes	Crohn's disease (immunochip)	Crohn's disease (GWAS)	Inflammatory bowel disease (immunochip)	Inflammatory bowel disease (GWAS)	Ulcerative colitis (immunochip)	Ulcerative colitis (GWAS)	Rheumatoid arthritis	Alzheimer's disease	Schizophrenia	Ovarian cancer	Breast cancer (overall)	ER+ Breast cancer	ER- Breast cancer
rs1130864	X	X	X	X	X	X	X	X	X	X	X	X	X	X	X	X	X
rs1205	X	X	X	X	X	X	X	X	X	X	X	X	X	X	X	X	X
rs3093077	X	X	X	X	X	X	X	X	X	X	X	X	X	X	X	X	X
Cochran's Q	1.56111	1.0902	0.819942	0.0148655	4.21716	5.27726	2.9052	3.92648	0.370968	0.223925	0.518963	1.55953	0.425816	4.66558	0.429705	1.50583	0.823309
Cochran's Q p-value	0.458152	0.579784	0.66367	0.992595	0.12141	0.0714592	0.233962	0.140403	0.830702	0.894078	0.771451	0.458513	0.80823	0.0970245	0.80666	0.470991	0.662553
X = SNP is included in instrument for corresponding disease outcome
Cis variants for CRP are indicated in bold

## Sheet: Table S14. HGF instruments
Table S14. Complete list of HGF instruments
SNP	Disease outcomes
	Coronary heart disease (plus C4D)	Coronary heart disease	Myocardial infarction	Type 2 diabetes	Crohn's disease (immunochip)	Crohn's disease (GWAS)	Inflammatory bowel disease (immunochip)	Inflammatory bowel disease (GWAS)	Ulcerative colitis (immunochip)	Ulcerative colitis (GWAS)	Rheumatoid arthritis	Alzheimer's disease	Schizophrenia	Ovarian cancer	Breast cancer (overall)	ER+ Breast cancer	ER- Breast cancer
rs3748034	X		X	X		X		X		X	X	X	X	X	X	X	X
rs5745687	X	X	X	X	X	X	X	X	X	X	X	X	X	X	X	X	X
rs16844383		X
Cochran's Q	0.173241	0.372738	0.00507332	1.54224	NA	0.00401066	NA	0.00361246	NA	0.0298612	0.0132346	0.0226128	0.0560242	0.0966161	1.27441	0.256388	1.59715
Cochran's Q p-value	0.677247	0.541516	0.943217	0.214284	NA	0.949504	NA	0.952073	NA	0.862806	0.908412	0.880468	0.812894	0.755929	0.258941	0.612613	0.206307
X = SNP is included in instrument for corresponding disease outcome
Cis variants for HGF are indicated in bold

## Sheet: Table S15. MCP-1 instruments
Table S15. Complete list of MCP-1 instruments
SNP	Disease outcomes
	Coronary heart disease (plus C4D)	Coronary heart disease	Myocardial infarction	Type 2 diabetes	Crohn's disease (immunochip)	Crohn's disease (GWAS)	Inflammatory bowel disease (immunochip)	Inflammatory bowel disease (GWAS)	Ulcerative colitis (immunochip)	Ulcerative colitis (GWAS)	Rheumatoid arthritis	Alzheimer's disease	Schizophrenia	Ovarian cancer	Breast cancer (overall)	ER+ Breast cancer	ER- Breast cancer
rs12075	X	X	X	X		X		X		X	X	X	X	X	X	X	X
rs138591554	X		X			X		X		X				X	X	X	X
rs2036297	X	X	X	X	X	X	X	X	X	X	X	X	X	X	X	X	X
rs2228467	X	X	X	X		X		X		X	X	X	X	X	X	X	X
rs7632755		rs12495098		rs12495098	rs12495098		rs12495098		rs12495098		X	X	X
rs2427837					rs2251746		rs2251746		rs2251746
Cochran's Q	0.703068	1.89365	0.857596	0.400881	0.389026	3.12866	1.68332	7.12909	2.59314	7.08331	1.66746	4.15583	5.41339	0.861164	1.69401	1.10587	1.61323
Cochran's Q p-value	0.872482	0.59477	0.835647	0.94006	0.823236	0.372211	0.430994	0.067895	0.273469	0.0692894	0.644192	0.245122	0.143911	0.834788	0.638267	0.775657	0.656395
X = SNP is included in instrument for corresponding disease outcome
If a substitute SNP was used instead of original SNP, rs-number is reported instead of X

## Sheet: Table S16. TRAIL instruments
Table S16. Complete list of TRAIL instruments
SNP	Disease outcomes
	Coronary heart disease (plus C4D)	Coronary heart disease	Myocardial infarction	Type 2 diabetes	Crohn's disease (immunochip)	Crohn's disease (GWAS)	Inflammatory bowel disease (immunochip)	Inflammatory bowel disease (GWAS)	Ulcerative colitis (immunochip)	Ulcerative colitis (GWAS)	Rheumatoid arthritis	Alzheimer's disease	Schizophrenia	Ovarian cancer	Breast cancer (overall)	ER+ Breast cancer	ER- Breast cancer
rs11081739	X		X			X		X		X	rs11081740	X	X	X	X	X	X
rs183815186	X		X			X		X		X				X	X	X	X
rs193112415	X		X			X		X		X			X	X	X	X	X
rs57396456	X		X			X		X		X	X	X	X	X	X	X	X
rs62093514	X		X			X		X		X	X		X	X	X	X	X
rs62093947	X		X			X		X		X	X		X	X	X	X	X
rs664216	X		X			X		X		X
rs679163	X		X			X		X		X				X	X	X	X
rs74778900	X		X			X		X		X		X	X	X	X	X	X
rs77451439	X		X			X		X		X	rs11875279		X	X	X	X	X
rs79287178	X		X			X		X		X		X	X	X	X	X	X
rs9952273	X		X			X		X		X	X		X	X	X	X	X
rs17600346		X		X
rs2912332		X		X							X
rs3859363		X		X							X
rs62095573		rs17719020		rs17719020	rs17719020		rs17719020		rs17719020			X
rs6506966		X
rs75582879		rs12607243		rs12607243
rs76100852		rs8088671		rs8088671
rs10502579				X
rs12607805				rs16962075								rs12605787
rs2162379				X
rs138987090						X		X		X				X	X	X	X
rs3136588											X
rs3136594											X
rs72918954											X
rs72965213											X
rs9953120											X		X
rs112821861												rs2901364
rs113370271												X
rs117618570												X
rs148508102												X
rs6506939													X	X	X	X	X
Cochran's Q	9.803	2.26243	9.27224	8.56239	NA	12.6641	NA	18.844	NA	18.8362	5.17156	8.91637	11.813	11.3978	16.2562	17.6803	2.53898
Cochran's Q p-value	0.54819	0.894051	0.596779	0.380545	NA	0.393921	NA	0.0923622	NA	0.0925593	0.952002	0.44503	0.297764	0.49517	0.179782	0.125749	0.998016
X = SNP is included in instrument for corresponding disease outcome
If a substitute SNP was used instead of original SNP, rs-number is reported instead of X
Cis variants for TRAIL are indicated in bold
